# Supplementary material for: Disintegration half-life of biodegradable plastic films on different marine beach sediments
Source: PeerJ. 2021 Aug 10;9:e11981. doi: 10.7717/peerj.11981 (PMC8362673; doi:10.7717/peerj.11981)
Supplement: Supplemental Information 14 — rep, replicate number; sed, sediment type/grain size fraction; perc_degr, disintegrated area in %; days, exposed time in days. [file peerj-09-11981-s014.csv]

rep	sed	t	perc_degr	days
1	1000	1	1.09	152.9583333
1	1000	2	6.21	297.9583333
1	250	1	0	152.9583333
1	250	2	54.72	297.9583333
1	250-500	1	0.3	152.9583333
1	250-500	2	35.19	297.9583333
1	500-1000	1	0	152.9583333
1	500-1000	2	5.11	297.9583333
1	63	1	79.6	152.9583333
1	63	2	100	297.9583333
2	1000	1	0	152.9583333
2	1000	2	6.8	297.9583333
2	250	1	0	152.9583333
2	250	2	58.14	297.9583333
2	250-500	1	0	152.9583333
2	250-500	2	35.56	297.9583333
2	500-1000	1	0	152.9583333
2	500-1000	2	7.85	297.9583333
2	63	1	70.84	152.9583333
2	63	2	93.96	297.9583333
3	1000	1	0	152.9583333
3	1000	2	7.25	297.9583333
3	250	2	53.55	297.9583333
3	250	1	0	152.9583333
3	250-500	1	0	152.9583333
3	250-500	2	32.64	297.9583333
3	500-1000	1	0	152.9583333
3	500-1000	2	7.34	297.9583333
3	63	1	65.82	152.9583333
3	63	2	100	297.9583333
4	1000	1	0	152.9583333
4	1000	2	9.23	297.9583333
4	250	1	0	152.9583333
4	250	2	55.15	297.9583333
4	250-500	1	0	152.9583333
4	250-500	2	34.87	297.9583333
4	500-1000	1	0	152.9583333
4	500-1000	2	3.15	297.9583333
4	63	1	72.13	152.9583333
4	63	2	100	297.9583333
5	1000	1	0.2	152.9583333
5	1000	2	2.92	297.9583333
5	250	1	0	152.9583333
5	250	2	42.09	297.9583333
5	250-500	1	0	152.9583333
5	250-500	2	28.31	297.9583333
5	500-1000	1	0	152.9583333
5	500-1000	2	4.98	297.9583333
5	63	1	71.09	152.9583333
5	63	2	100	297.9583333
1	1000	0	0	0
2	1000	0	0	0
3	1000	0	0	0
4	1000	0	0	0
5	1000	0	0	0
1	250	0	0	0
2	250	0	0	0
3	250	0	0	0
4	250	0	0	0
5	250	0	0	0
1	250-500	0	0	0
2	250-500	0	0	0
3	250-500	0	0	0
4	250-500	0	0	0
5	250-500	0	0	0
1	500-1000	0	0	0
2	500-1000	0	0	0
3	500-1000	0	0	0
4	500-1000	0	0	0
5	500-1000	0	0	0
1	63	0	0	0
2	63	0	0	0
3	63	0	0	0
4	63	0	0	0
5	63	0	0	0
