# Supplementary material for: Disintegration half-life of biodegradable plastic films on different marine beach sediments
Source: PeerJ. 2021 Aug 10;9:e11981. doi: 10.7717/peerj.11981 (PMC8362673; doi:10.7717/peerj.11981)
Supplement: Supplemental Information 15 — rep, replicate number; material, polymer material; beach, beach where sediment was collected; perc_degr, disintegrated area in %; days, exposed time in days. [file peerj-09-11981-s015.csv]

rep	material	beach	perc_degr	days
1	PHB	Fetovaia	2.79	129
1	PHB	Marina di Campo	66.96	129
1	PHB	Naregno	0.75	129
1	PHB	Portoferraio	3.54	129
2	PHB	Fetovaia	0.13	129
2	PHB	Marina di Campo	72.23	129
2	PHB	Naregno	0.54	129
2	PHB	Portoferraio	1.72	129
3	PHB	Fetovaia	4.79	129
3	PHB	Marina di Campo	87.75	129
3	PHB	Naregno	4.62	129
3	PHB	Portoferraio	3.51	129
1	HDPE	Fetovaia	0	129
1	HDPE	Marina di Campo	0	129
1	HDPE	Naregno	0	129
1	HDPE	Portoferraio	0	129
2	HDPE	Fetovaia	0	129
2	HDPE	Marina di Campo	0	129
2	HDPE	Naregno	0	129
2	HDPE	Portoferraio	0	129
3	HDPE	Fetovaia	0	129
3	HDPE	Marina di Campo	0	129
3	HDPE	Naregno	0	129
3	HDPE	Portoferraio	0	129
1	Mater-Bi	Fetovaia	0	129
1	Mater-Bi	Marina di Campo	99.97	129
1	Mater-Bi	Naregno	19.54	129
1	Mater-Bi	Portoferraio	76.1	129
2	Mater-Bi	Fetovaia	0.12	129
2	Mater-Bi	Marina di Campo	98.89	129
2	Mater-Bi	Naregno	0.15	129
2	Mater-Bi	Portoferraio	92.33	129
3	Mater-Bi	Fetovaia	0	129
3	Mater-Bi	Marina di Campo	98.73	129
3	Mater-Bi	Naregno	0.28	129
3	Mater-Bi	Portoferraio	99.41	129
1	PHB	Fetovaia	92.86	186
1	PHB	Marina di Campo	99.02	186
1	PHB	Naregno	17.53	186
1	PHB	Portoferraio	16.2	186
2	PHB	Fetovaia	45.46	186
2	PHB	Marina di Campo	99.84	186
2	PHB	Naregno	1.95	186
2	PHB	Portoferraio	65.85	186
3	PHB	Fetovaia	23.25	186
3	PHB	Marina di Campo	99.1	186
3	PHB	Naregno	23.04	186
3	PHB	Portoferraio	17.7	186
1	HDPE	Fetovaia	0	186
1	HDPE	Marina di Campo	0	186
1	HDPE	Naregno	0	186
1	HDPE	Portoferraio	0	186
2	HDPE	Fetovaia	0	186
2	HDPE	Marina di Campo	0	186
2	HDPE	Naregno	0	186
2	HDPE	Portoferraio	0	186
3	HDPE	Fetovaia	0	186
3	HDPE	Marina di Campo	0	186
3	HDPE	Naregno	0	186
3	HDPE	Portoferraio	0	186
1	Mater-Bi	Fetovaia	0	186
1	Mater-Bi	Marina di Campo	99.96	186
1	Mater-Bi	Naregno	99.53	186
1	Mater-Bi	Portoferraio	99.96	186
2	Mater-Bi	Fetovaia	0	186
2	Mater-Bi	Marina di Campo	99.96	186
2	Mater-Bi	Naregno	51.88	186
2	Mater-Bi	Portoferraio	99.95	186
3	Mater-Bi	Fetovaia	0	186
3	Mater-Bi	Marina di Campo	99.95	186
3	Mater-Bi	Naregno	19.84	186
3	Mater-Bi	Portoferraio	99.96	186
1	PHB	Fetovaia	99.6	356
1	PHB	Marina di Campo	99.93	252
1	PHB	Naregno	88.26	252
1	PHB	Portoferraio	78.89	252
2	PHB	Fetovaia	98.77	356
2	PHB	Marina di Campo	92.12	252
2	PHB	Naregno	7.14	252
2	PHB	Portoferraio	82.15	252
3	PHB	Fetovaia	96.76	356
3	PHB	Marina di Campo	99.96	252
3	PHB	Naregno	50.28	252
1	HDPE	Fetovaia	0	356
1	HDPE	Marina di Campo	0	252
1	HDPE	Naregno	0	252
1	HDPE	Portoferraio	0	252
2	HDPE	Fetovaia	0	356
2	HDPE	Marina di Campo	0	252
2	HDPE	Naregno	0	252
2	HDPE	Portoferraio	0	252
3	HDPE	Fetovaia	0	356
3	HDPE	Marina di Campo	0	252
3	HDPE	Naregno	0	252
3	HDPE	Portoferraio	0	252
1	Mater-Bi	Fetovaia	0	356
1	Mater-Bi	Marina di Campo	99.95	252
1	Mater-Bi	Naregno	99.95	252
1	Mater-Bi	Portoferraio	99.8	252
2	Mater-Bi	Fetovaia	54.84	356
2	Mater-Bi	Marina di Campo	99.95	252
2	Mater-Bi	Naregno	99.96	252
2	Mater-Bi	Portoferraio	99.96	252
3	Mater-Bi	Fetovaia	97.81	356
3	Mater-Bi	Marina di Campo	99.96	252
3	Mater-Bi	Naregno	76.8	252
3	Mater-Bi	Portoferraio	99.95	252
3	PHB	Portoferraio	66.72	252
1	PHB	Fetovaia	0	0
1	HDPE	Fetovaia	0	0
1	Mater-Bi	Fetovaia	0	0
2	PHB	Fetovaia	0	0
2	HDPE	Fetovaia	0	0
2	Mater-Bi	Fetovaia	0	0
3	PHB	Fetovaia	0	0
3	HDPE	Fetovaia	0	0
3	Mater-Bi	Fetovaia	0	0
1	PHB	Marina di Campo	0	0
1	HDPE	Marina di Campo	0	0
1	Mater-Bi	Marina di Campo	0	0
2	PHB	Marina di Campo	0	0
2	HDPE	Marina di Campo	0	0
2	Mater-Bi	Marina di Campo	0	0
3	PHB	Marina di Campo	0	0
3	HDPE	Marina di Campo	0	0
3	Mater-Bi	Marina di Campo	0	0
1	PHB	Naregno	0	0
1	HDPE	Naregno	0	0
1	Mater-Bi	Naregno	0	0
2	PHB	Naregno	0	0
2	HDPE	Naregno	0	0
2	Mater-Bi	Naregno	0	0
3	PHB	Naregno	0	0
3	HDPE	Naregno	0	0
3	Mater-Bi	Naregno	0	0
1	PHB	Portoferraio	0	0
1	HDPE	Portoferraio	0	0
1	Mater-Bi	Portoferraio	0	0
2	PHB	Portoferraio	0	0
2	HDPE	Portoferraio	0	0
2	Mater-Bi	Portoferraio	0	0
3	PHB	Portoferraio	0	0
3	HDPE	Portoferraio	0	0
3	Mater-Bi	Portoferraio	0	0
